# Supplementary material for: The Relevance of Pharmacokinetic Biomarkers in Response to Methadone Treatment: A Systematic Review
Source: Pharmaceuticals (Basel). 2025 Apr 25;18(5):623. doi: 10.3390/ph18050623 (PMC12115004; doi:10.3390/ph18050623)
Supplement: Supplementary file 1 [file pharmaceuticals-18-00623-s001.zip]

Archive with 2 entries (2 files):
- PRISMA_2020_checklist.pdf
- Supplementary Tables.pdf
